# Supplementary material for: Nonlinear Relationship Between Myeloperoxidase Levels and Helicobacter pylori Infection Risk in Chinese Adults: A Population-Based Cross-Sectional Study
Source: J Clin Med. 2025 Aug 26;14(17):6019. doi: 10.3390/jcm14176019 (PMC12428885; doi:10.3390/jcm14176019)
Supplement: Supplementary file 1 [file jcm-14-06019-s001.zip]

Archive with 1 entries (1 files):
- jcm-3752585-supplementary.pdf
